# Supplementary material for: Plasma Metabolite Profiles of Exercising American Foxhound Dogs Fed Different Diets
Source: Metabolites. 2026 Jun 8;16(6):397. doi: 10.3390/metabo16060397 (PMC13303894; doi:10.3390/metabo16060397)
Supplement: Supplementary file 1 [file metabolites-16-00397-s001.zip]

Archive with 1 entries (1 files):
- metabolites-4303417-supplementary.pdf
